# Supplementary material for: Genome-Wide Association Study of Insertions and Deletions Identified Novel Loci Associated with Milk Production Traits in Dairy Cattle
Source: Animals (Basel). 2024 Dec 10;14(24):3556. doi: 10.3390/ani14243556 (PMC11672399; doi:10.3390/ani14243556)
Supplement: Supplementary file 1 [file animals-14-03556-s001.zip]

Archive with 1 entries (1 files):
- animals-3244613-supplementary.xlsx
