# Supplementary material for: Genome-Wide Association Study of Insertions and Deletions Identified Novel Loci Associated with Milk Production Traits in Dairy Cattle
Source: Animals (Basel). 2024 Dec 10;14(24):3556. doi: 10.3390/ani14243556 (PMC11672399; doi:10.3390/ani14243556)
Supplement: Supplementary file 1 [file animals-14-03556-s001.zip › animals-3244613-supplementary.xlsx]

## Sheet: Table S1
Table S1. Significant INDELs associated with milk production traits
Chromosome	Position	Reference a	Alternative b	Trait c	P-value d	Annotation	Nearby genes
5	86639620	T	TAAAATAA	FP	9.36e-09	Intergenic	LOC101905232, TRNAG-CCC_36
5	92147283	T	TTC	FP	1.68e-09	Intergenic	LOC112446893, LOC112446826
5	93125896	T	TAGGCA	FP	1.09e-09	Intergenic	TRNAG-UCC_10, TRNAC-ACA_29
5	93376029	A	AG	FP	1.77e-12	Intergenic	LMO3, LOC618358
5	93512760	C	CT	FP, FY	4.34e-14	Intronic	MGST1
5	93742631	TA	T	FP, FY	6.73e-25	Intergenic	SLC15A5, DERA
5	93812410	TA	T	FP	3.36e-08	Intergenic	SLC15A5, DERA
5	95056725	A	AC	FP, FY	5.39e-07	Intergenic	MGP, ART4
6	36661092	A	AG	MY, PP	3.63e-07	Intronic	PKD2
6	36443645	C	CA	PP	9.56e-21	Intergenic	HERC6, PPM1K
6	82969017	C	CA	PP	7.47e-09	Intergenic	LOC112447018, LOC101908113
6	36865910	T	TTTCAGTTCAG	PP	2.55e-10	Intronic	LOC112447053
14	159420	T	TAC	FP	1.75e-16	Intergenic	LOC782300, LOC782261
14	217878	TA	T	FP, FY, PP	3.77e-25	Intronic	LOC100299242
14	266639	TTA	T	FP	4.15e-09	Intronic	ZNF16
14	310856	G	GC	FP	4.58e-21	Intronic	ZNF34
14	782684	CAAAG	C	FP, FY	6.1e-17	Intronic	SPATC1
14	920017	A	AT	FP, FY, MY, PP	1.3e-48	Intergenic	MIR2309, EPPK1
14	1022879	AG	A	FP, FY	9.25e-17	Intronic	IQANK1
14	1363332	G	GC	FP, FY, PP	1.78e-31	Intronic	LY6H
14	1421322	CT	C	FP	9.28e-10	Intergenic	LOC104973964, LY6E
14	1474347	T	TGCTGCTAAGTC	FP	7.32e-25	Intergenic	LY6E, LOC787628
14	1508606	G	GC	FP	5.42e-07	Intronic	LOC787628
14	1510948	C	CT	FP, FY, PP	2.9e-21	Intronic	LOC787628
14	1681025	T	TA	FP, FY	3.89e-16	Intergenic	LYNX1, LYPD2
14	1697741	G	GC	FP, MY	5.5e-25	Intronic	THEM6
14	2066316	C	CTGTT	FP	1e-12	Intergenic	LOC112449591, LOC112449568
14	2154027	A	AGAG	FP	2.96e-13	Intergenic	LOC112449591, LOC112449568
14	2195228	AG	A	FP	1.5e-07	Intronic	LOC101905853
14	2223012	C	CG	FP	3.59e-15	Intronic	LOC101901918
14	2331813	GT	G	FP	9.9e-10	Intergenic	TRNAC-GCA_171, LOC112449593
14	2460235	A	ATGAC	FP, FY	4.62e-29	Intergenic	LOC112449592, LOC112449569
14	2770104	T	TGTC	FP	5.31e-08	Intronic	DENND3
14	3075449	GGAGAT	G	FP	2.02e-08	Intergenic	LOC112449596, AGO2
14	3243678	A	AG	FP	4.91e-09	Intronic	TRAPPC9
14	3422099	T	TCTC	FP	1.11e-07	Intronic	TRAPPC9
14	3561509	TG	T	FP, FY	6.29e-15	Intronic	TRAPPC9
14	3805786	AT	A	FP	2.98e-07	Intergenic	KCNK9, LOC112449598
14	4024953	C	CAA	FP	2.03e-07	Intergenic	LOC112449598, COL22A1
14	4277830	CAAG	C	FP	2.51e-14	Intronic	COL22A1
14	4396795	AAAAGAAAG	A	FP	1.52e-12	Intronic	FAM135B
14	4600208	A	AG	FP	7.94e-12	Intronic	FAM135B
14	5044770	AT	A	FP	5.33e-07	Intergenic	FAM135B, LOC112449570
14	5460391	T	TC	FP	3.06e-09	Intergenic	LOC112449570, LOC112449571
14	5544609	A	AC	FP	2.14e-08	Intergenic	LOC112449570, LOC112449571
14	5656974	T	TC	FP	1.23e-08	Intergenic	LOC112449570, LOC112449571
14	5942070	A	AT	FP	1.89e-07	Intergenic	LOC112449570, LOC112449571
14	6264119	G	GTAAA	FP	1.89e-07	Intergenic	LOC112449571, KHDRBS3
14	67765289	TCCGC	T	PP	3.58e-07	Intergenic	SDC2, PTDSS1
20	31976989	GA	G	FP, PP	2.81e-08	Intronic	GHR
20	28876195	A	AG	PP	1.61e-07	Intergenic	LOC785429, LOC100138747
20	29002625	GT	G	PP	2.56e-07	Intergenic	LOC785429, LOC100138747
20	31459646	C	CAT	PP	1.37e-08	Intergenic	TRH, NIM1K
20	31590984	T	TTG	PP	7.54e-15	Intergenic	ZNF131, LOC112442971
20	32314459	T	TG	PP	2.55e-07	Intergenic	GHR, FBXO4
20	33020258	GT	G	PP	2.65e-12	Intronic	PLCXD3
20	33069118	T	TTCTTAGATC	PP	1.05e-14	Intronic	PLCXD3
20	33289152	C	CTTTCACT	PP	3.29e-07	Intergenic	PLCXD3, C6
a Reference genome allele; b Insertions or deletions present in the sample; c MY: milk Yield, FY: milk fat Yield, FP: milk fat Percentage, PP: milk protein Percentage; d The lowest P-value in case of more than one trait.

## Sheet: Table S2
Table S2. INDELs with significant SNPs within 150kb and the LDs between them
INDEL	Top SNP a	Distance (bp)	r2
INDEL(Chr5:93125896)	SNP(Chr5:93123847)	2049	0.761272
INDEL(Chr5:93376029)	SNP(Chr5:93385850)	9821	0.746651
INDEL(Chr5:93512760)	SNP(Chr5:93513927)	1167	0.971423
INDEL(Chr5:93812410)	SNP(Chr5:93796517)	15893	0.983628
INDEL(Chr5:95056725)	SNP(Chr5:95036443)	20282	0.980648
INDEL(Chr6:36865910)	SNP(Chr6:36956973)	91063	0.0167948
INDEL(Chr14:159420)	SNP(Chr14:161910)	2490	0.848009
INDEL(Chr14:217878)	SNP(Chr14:217887)	9	1
INDEL(Chr14:266639)	SNP(Chr14:269574)	2935	0.0153373
INDEL(Chr14:310856)	SNP(Chr14:371157)	60301	0.951871
INDEL(Chr14:782684)	SNP(Chr14:745455)	37229	0.847757
INDEL(Chr14:1022879)	SNP(Chr14:1020102)	2777	0.809729
INDEL(Chr14:1363332)	SNP(Chr14:1344741)	18591	0.772827
INDEL(Chr14:1474347)	SNP(Chr14:1474688)	341	0.957269
INDEL(Chr14:1508606)	SNP(Chr14:1606254)	97648	0.0708219
INDEL(Chr14:1510948)	SNP(Chr14:1520054)	9106	0.551068
INDEL(Chr14:1681025)	SNP(Chr14:1681331)	306	0.944678
INDEL(Chr14:1697741)	SNP(Chr14:1748354)	50613	0.761894
INDEL(Chr14:2066316)	SNP(Chr14:2044445)	21871	0.925538
INDEL(Chr14:2154027)	SNP(Chr14:2162349)	8322	0.974194
INDEL(Chr14:2195228)	SNP(Chr14:2190350)	4878	0.041085
INDEL(Chr14:2223012)	SNP(Chr14:2225708)	2696	0.796464
INDEL(Chr14:2460235)	SNP(Chr14:2477569)	17334	0.757338
INDEL(Chr14:3075449)	SNP(Chr14:3071324)	4125	0.917693
INDEL(Chr14:3243678)	SNP(Chr14:3213136)	30542	0.891875
INDEL(Chr14:3561509)	SNP(Chr14:3576187)	14678	0.948083
INDEL(Chr14:4024953)	SNP(Chr14:4065679)	40726	0.540952
INDEL(Chr14:4277830)	SNP(Chr14:4248156)	29674	0.720106
INDEL(Chr14:4396795)	SNP(Chr14:4426123)	29328	0.966709
INDEL(Chr14:4600208)	SNP(Chr14:4639698)	39490	0.986316
INDEL(Chr14:5044770)	SNP(Chr14:5047843)	3073	0.803344
INDEL(Chr14:5460391)	SNP(Chr14:5465579)	5188	0.981828
INDEL(Chr14:5544609)	SNP(Chr14:5448535)	96074	0.604407
INDEL(Chr20:31459646)	SNP(Chr20:31442899)	16747	0.994786
INDEL(Chr20:31590984)	SNP(Chr20:31603811)	12827	0.974867
INDEL(Chr20:32314459)	SNP(Chr20:32212200)	102259	0.536699
INDEL(Chr20:33020258)	SNP(Chr20:33033828)	13570	0.95011
INDEL(Chr20:33069118)	SNP(Chr20:33131550)	62432	0.897212
a the most significant SNP within 150kb.

## Sheet: Table S3
Table S3. INDELs without Significant SNPs within 150kb
INDEL	Nearest sig. SNP	Distance	Trait
INDEL(Chr5:86639620)	SNP(Chr5:87857269)	1217649	FP
INDEL(Chr6:36443645)	SNP(Chr6:36601824)	158179	PP
INDEL(Chr6:82969017)	SNP(Chr6:83501095)	532078	PP
INDEL(Chr14:920017)	SNP(Chr14:512818)	407199	MY, FY, FP, PP
INDEL(Chr14:5656974)	SNP(Chr14:5504329)	152645	FP
INDEL(Chr14:6264119)	SNP(Chr14:6035369)	228750	FP
INDEL(Chr14:67765289)	SNP(Chr14:65872284)	1893005	FP
INDEL(Chr20:28876195)	SNP(Chr20:30149443)	1273248	PP
INDEL(Chr20:29002625)	SNP(Chr20:30149443)	1146818	PP
INDEL(Chr20:31976989)	SNP(Chr20:31273619)	703370	FP, PP
